# Supplementary material for: ﻿The floral morphology of four Chinese Bambusa species (Poaceae, Bambusoideae) previously described only from vegetative material
Source: PhytoKeys. 2022 Nov 16;213:143–59. doi: 10.3897/phytokeys.213.95614 (PMC9836507; doi:10.3897/phytokeys.213.95614)
Supplement: XML Treatment for Bambusa cornigera [file phytokeys.213.95614-treatment3.xml]

<!DOCTYPE tp:taxon-treatment
  PUBLIC "-//TaxonX//DTD Taxonomic Treatment Publishing DTD v0 20100105//EN" "tax-treatment-NSO.dtd">
<tp:taxon-treatment xmlns:tp="http://www.plazi.org/taxpub"><tp:treatment-meta><kwd-group><label>Taxon classification</label><kwd>
              <named-content content-type="kingdom">Plantae</named-content>
            </kwd><kwd>
              <named-content content-type="order">Poales</named-content>
            </kwd><kwd>
              <named-content content-type="family">Poaceae</named-content>
            </kwd></kwd-group><mixed-citation publication-type="journal"><person-group><name><surname>Qin</surname><given-names>Qiao-Mei</given-names></name><name><surname>Cai</surname><given-names>Zhuo-Yu</given-names></name><name><surname>Ni</surname><given-names>Jing-Bo</given-names></name><name><surname>Tong</surname><given-names>Yi-Hua</given-names></name><name><surname>Xia</surname><given-names>Nian-He</given-names></name></person-group><article-title>﻿The floral morphology of four Chinese <italic><tp:taxon-name><tp:taxon-name-part taxon-name-part-type="genus" reg="Bambusa">Bambusa</tp:taxon-name-part></tp:taxon-name></italic> species (<tp:taxon-name><tp:taxon-name-part taxon-name-part-type="family">Poaceae</tp:taxon-name-part></tp:taxon-name>, <tp:taxon-name><tp:taxon-name-part taxon-name-part-type="subfamily">Bambusoideae</tp:taxon-name-part></tp:taxon-name>) previously described only from vegetative material</article-title><source>PhytoKeys</source><day>16</day><month>11</month><year>2022</year><volume>213</volume><fpage>143</fpage><lpage>159</lpage><pub-id pub-id-type="doi">10.3897/phytokeys.213.95614</pub-id></mixed-citation></tp:treatment-meta><tp:nomenclature><label>﻿</label><tp:taxon-name>
            <object-id xmlns:xlink="http://www.w3.org/1999/xlink" content-type="arpha" xlink:type="simple">7E7A92E8-F91F-567C-A88B-24BD6802EC16</object-id>
            <tp:taxon-name-part taxon-name-part-type="genus" reg="Bambusa">Bambusa</tp:taxon-name-part>
            <tp:taxon-name-part taxon-name-part-type="species" reg="cornigera">cornigera</tp:taxon-name-part>
          </tp:taxon-name><tp:taxon-authority>McClure (1940:7)</tp:taxon-authority><xref ref-type="fig" rid="F5">Figs 5</xref><xref ref-type="fig" rid="F6">, 6</xref></tp:nomenclature><tp:treatment-sec sec-type="Holotype" id="SECID0EYNAE"><title>Holotype.</title><p>China, Guangdong Province: Guangzhou City, cultivated in Lingnan University Bamboo Garden under BG 1833 (living type, originally from Guangxi, Wuzhou, Cangwu, Changzhou Island, West River, above Wuzhou), 10 September 1933, <italic>H. Fung 20712</italic> (US!).</p></tp:treatment-sec><tp:treatment-sec sec-type="Epitype (designated here)" id="SECID0EAOAE"><title>Epitype (designated here).</title><p>China, Guangdong Province: Guangzhou City, cultivated in South China Botanical Garden, Chinese Academy of Sciences, 31 March 2016, <italic>Qin &amp; Ni QQM 41</italic> (IBSC!).</p></tp:treatment-sec><tp:treatment-sec sec-type="material" id="SECID0EIOAE"><title>Description including flowering material.</title><p>Culms 8–13 m tall, 6–8 cm diameter, basally straight or zig-zag, apically pendulous; internodes 24–28 cm long, slightly curved, basally somewhat swollen, glabrous, plain green, initially slightly white waxy; basal nodes with grey-white sericeous ring-like zones below and above sheath insertion. Branch complement at lower culm nodes with branchlets sometimes specialised into curved, weak thorns; at mid-culm with several branches, central 3 branches dominant. Culm leaf sheath ribbed-striate, with caducous, stiff, appressed, pale hairs above the middle, apex somewhat truncate; auricles equal, oblong, small, margins with fine bristles; ligule up to 3 mm high, entire, margin ciliate; blade erect, triangular to narrowly triangular. Foliage leaf sheath glabrous; auricles absent, without or with only a few bristles; ligule very low; blade lanceolate to oblong-lanceolate, 12–20 cm long, 2–3 cm wide, abaxial surface pubescent, adaxial surface glabrous. Pseudospikelets fasciculate at each node of flowering branches, linear, sessile, basally subtended by several bud-bearing bracts at base, 2.5–4.5 cm long; florets 10–12, middle 5–7 florets fully developed; prophylls 2–4 mm long, 2-keeled, keels apically sparsely ciliolate; bracts 2–3, lanceolate, 3–4 mm long, glabrous, apically ciliolate, sometimes adaxial surface apex puberulent, apex acute, mucronate or not; rachilla not disarticulating between florets, segments compressed, 2–3 mm long, glabrous, apex slightly ciliolate and flat; glumes 1–2, lanceolate to oblong, 5–7 mm long, glabrous, both surface apex puberulent, obscurely 11–13-veined, apex acute or obtuse, mucronate; lemma broadly elliptic, 10–12 mm long, glabrous, 19–23-veined, apex acute mucronate, calluses no more than 0.5 mm long, glabrous; palea 8–11 mm long, 2-keeled, keels apically ciliolate, 4–6-veined between keels, each side 2–3-veined; lodicules 3, apex ciliate, anterior 2 obliquely oblong, 3–3.5 mm long, posterior one narrower, ca. 3.5 mm long; stamens 6, filaments filiform, anthers yellow, 5–7 mm long, apex apiculate; ovary broadly ovoid, 1–2 mm long, apex hispidulous, style 1, 0.7–1 mm long, stigmas 3, plumose, 4–5 mm long.</p><fig id="F5" position="float" orientation="portrait"><object-id xmlns:xlink="http://www.w3.org/1999/xlink" content-type="doi" xlink:type="simple">10.3897/phytokeys.213.95614.figure5</object-id><object-id xmlns:xlink="http://www.w3.org/1999/xlink" content-type="arpha" xlink:type="simple">F30089D1-2B57-55F6-A02E-E39F098DA10B</object-id><label>Figure 5.</label><caption><p>Vegetative morphology and pseudospikelets of <italic><tp:taxon-name><tp:taxon-name-part taxon-name-part-type="genus" reg="Bambusa">B.</tp:taxon-name-part><tp:taxon-name-part taxon-name-part-type="species" reg="cornigera">cornigera</tp:taxon-name-part></tp:taxon-name></italic><bold>A</bold> clumps <bold>B</bold> young culm <bold>C</bold> thorny branches at culm base <bold>D</bold> culm internode <bold>E</bold> pseudospikelets <bold>F</bold> culm leaf (abaxial view) <bold>G</bold> culm leaf (adaxial view) <bold>H</bold> the distal part of a leafy branch (upper side) <bold>I</bold> the distal part of a leafy branch (lower side).</p></caption><graphic xmlns:xlink="http://www.w3.org/1999/xlink" xlink:href="phytokeys-213-143_article-95614__-g005.jpg" position="float" orientation="portrait" xlink:type="simple" id="oo_770483.jpg"><uri content-type="original_file" xlink:type="simple">https://binary.pensoft.net/fig/770483</uri></graphic></fig><fig id="F6" position="float" orientation="portrait"><object-id xmlns:xlink="http://www.w3.org/1999/xlink" content-type="doi" xlink:type="simple">10.3897/phytokeys.213.95614.figure6</object-id><object-id xmlns:xlink="http://www.w3.org/1999/xlink" content-type="arpha" xlink:type="simple">61999D1D-8524-5A07-9541-415632A04B99</object-id><label>Figure 6.</label><caption><p>Floral morphology of <italic><tp:taxon-name><tp:taxon-name-part taxon-name-part-type="genus" reg="Bambusa">B.</tp:taxon-name-part><tp:taxon-name-part taxon-name-part-type="species" reg="cornigera">cornigera</tp:taxon-name-part></tp:taxon-name></italic><bold>A</bold> pseudospikelets <bold>B</bold> prophyll (abaxial view) <bold>C</bold> rachilla segment <bold>D</bold> empty bract (adaxial view) <bold>E</bold> empty bract (abaxial view) <bold>F</bold> bud-bearing bract (adaxial view) <bold>G</bold> axillary bud subtended by bract in (<bold>F</bold>) <bold>H</bold> glume (adaxial view) <bold>I</bold> glume (abaxial view) <bold>J</bold> lemma showing margins <bold>K</bold> lemma (abaxial view) <bold>L</bold> palea showing margins <bold>M</bold> back of palea <bold>N</bold> lodicules <bold>O</bold> pistil <bold>P</bold> ovary <bold>Q</bold> stamen <bold>R</bold> lemma of subterminal floret <bold>S</bold> palea of subterminal floret <bold>T</bold> terminal floret. Drawn by Ding-Han Cui.</p></caption><graphic xmlns:xlink="http://www.w3.org/1999/xlink" xlink:href="phytokeys-213-143_article-95614__-g006.jpg" position="float" orientation="portrait" xlink:type="simple" id="oo_770484.jpg"><uri content-type="original_file" xlink:type="simple">https://binary.pensoft.net/fig/770484</uri></graphic></fig></tp:treatment-sec></tp:taxon-treatment>
