# Supplementary material for: ﻿The floral morphology of four Chinese Bambusa species (Poaceae, Bambusoideae) previously described only from vegetative material
Source: PhytoKeys. 2022 Nov 16;213:143–59. doi: 10.3897/phytokeys.213.95614 (PMC9836507; doi:10.3897/phytokeys.213.95614)
Supplement: XML Treatment for Bambusa subtruncata [file phytokeys.213.95614-treatment4.xml]

<!DOCTYPE tp:taxon-treatment
  PUBLIC "-//TaxonX//DTD Taxonomic Treatment Publishing DTD v0 20100105//EN" "tax-treatment-NSO.dtd">
<tp:taxon-treatment xmlns:tp="http://www.plazi.org/taxpub"><tp:treatment-meta><kwd-group><label>Taxon classification</label><kwd>
              <named-content content-type="kingdom">Plantae</named-content>
            </kwd><kwd>
              <named-content content-type="order">Poales</named-content>
            </kwd><kwd>
              <named-content content-type="family">Poaceae</named-content>
            </kwd></kwd-group><mixed-citation publication-type="journal"><person-group><name><surname>Qin</surname><given-names>Qiao-Mei</given-names></name><name><surname>Cai</surname><given-names>Zhuo-Yu</given-names></name><name><surname>Ni</surname><given-names>Jing-Bo</given-names></name><name><surname>Tong</surname><given-names>Yi-Hua</given-names></name><name><surname>Xia</surname><given-names>Nian-He</given-names></name></person-group><article-title>﻿The floral morphology of four Chinese <italic><tp:taxon-name><tp:taxon-name-part taxon-name-part-type="genus" reg="Bambusa">Bambusa</tp:taxon-name-part></tp:taxon-name></italic> species (<tp:taxon-name><tp:taxon-name-part taxon-name-part-type="family">Poaceae</tp:taxon-name-part></tp:taxon-name>, <tp:taxon-name><tp:taxon-name-part taxon-name-part-type="subfamily">Bambusoideae</tp:taxon-name-part></tp:taxon-name>) previously described only from vegetative material</article-title><source>PhytoKeys</source><day>16</day><month>11</month><year>2022</year><volume>213</volume><fpage>143</fpage><lpage>159</lpage><pub-id pub-id-type="doi">10.3897/phytokeys.213.95614</pub-id></mixed-citation></tp:treatment-meta><tp:nomenclature><label>﻿</label><tp:taxon-name>
            <object-id xmlns:xlink="http://www.w3.org/1999/xlink" content-type="arpha" xlink:type="simple">7AF091B0-6200-52C4-A471-3412833DA188</object-id>
            <tp:taxon-name-part taxon-name-part-type="genus" reg="Bambusa">Bambusa</tp:taxon-name-part>
            <tp:taxon-name-part taxon-name-part-type="species" reg="subtruncata">subtruncata</tp:taxon-name-part>
          </tp:taxon-name><tp:taxon-authority>L.C. Chia &amp; H.L. Fung (1981:378)</tp:taxon-authority><xref ref-type="fig" rid="F7">Figs 7</xref><xref ref-type="fig" rid="F8">, 8</xref></tp:nomenclature><tp:treatment-sec sec-type="Holotype" id="SECID0EGTAE"><title>Holotype.</title><p>China, Guangdong Province: Guangzhou City, cultivated in South China Botanical Garden, Chinese Academy of Sciences (plants originally from Guangdong, Xinyi, Qingshui mountain), 5 August 1976, <italic>Nan-Zhu 2312</italic> (IBSC!).</p></tp:treatment-sec><tp:treatment-sec sec-type="Epitype (designated here)" id="SECID0EOTAE"><title>Epitype (designated here).</title><p>China, Guangdong Province: Guangzhou City, cultivated in South China Botanical Garden, Chinese Academy of Sciences, 27 November 2015, <italic>Qin &amp; Ni QQM 16</italic> (IBSC!).</p></tp:treatment-sec><tp:treatment-sec sec-type="material" id="SECID0EWTAE"><title>Description including flowering material.</title><p>Culms 4–5 m tall, 2–2.5 cm diameter, basally nearly straight, apically slightly drooping; internodes 25–33 cm long, glabrous, initially slightly white waxy, green, basal ones typically with yellow stripes; wall ca. 7 mm thick; basal nodes with grey-white sericeous ring-like zones below and above sheath insertion. Primary branch bud broadly ovate, prophyll margins apically ciliate. Branch complement at mid-culm with many branches, central 3 branches dominant, those at culm base without thorny branchlets. Culm leaf sheath initially green with yellow stripes, glabrous or brown hispid especially near margins, apex subtruncate; auricles unequal, larger one about 2.5 times as large as smaller one, moderately to broadly elliptic, ca. 2 cm long, ca. 1.3 cm wide, wrinkled, margins with undulate bristles; ligule 1.5–2 mm high, margin ciliate; blade caducous, erect, triangular to narrowly triangular, base slightly rounded, overlapping with auricles for 6–7 mm, about 3/5 as wide as sheath apex. Foliage leaf sheath glabrous; auricles subovate or tiny, margin with undulate bristles; ligule low, entire; blade linear-lanceolate, 8–15 cm long, 0.9–1.3 cm wide, abaxial surface densely pubescent, adaxial surface glabrous. Pseudospikelets fasciculate at each node of flowering branches, linear, sessile, basally subtended by several bud-bearing bracts at base, 2.5–3 cm long; florets 9–10, middle 4–7 florets fully developed; prophylls ca. 3 mm long, 2-keeled, keels apically sparsely ciliolate; bracts 4–5, lanceolate, 3.5–10.5 mm long, glabrous, adaxial surface puberulent at the upper half, 5–15-veined, apex acute mucronate; rachilla disarticulating between florets, segments compressed, 4–5 mm long, apex ciliolate and flat; no glume; lemma oblong-lanceolate, 12–14 mm long, glabrous, 17–19-veined, apex acute mucronate, calluses ca. 1 mm long, glabrous; palea 12–13 mm long, 2-keeled, keels apically sparsely ciliolate, 4-veined between keels, each side 2-veined, apex slightly puberulent; lodicules 3, apex ciliate, anterior 2 obliquely oblong, 2.5–3.5 mm long, posterior one narrowly obovate, 2.5 mm long; stamens 6, filaments filiform, anthers brown to yellowish, 5–6.5 mm long, apex retuse; ovary obovoid, ca. 1.5 mm long, apex hispidulous, styles 3, 0.5–0.6 mm long, stigmas 3, rarely 4, plumose, 2.5–3 mm long.</p><fig id="F7" position="float" orientation="portrait"><object-id xmlns:xlink="http://www.w3.org/1999/xlink" content-type="doi" xlink:type="simple">10.3897/phytokeys.213.95614.figure7</object-id><object-id xmlns:xlink="http://www.w3.org/1999/xlink" content-type="arpha" xlink:type="simple">AF42417D-4F07-57B8-A3F9-64A83CD13E6A</object-id><label>Figure 7.</label><caption><p>Vegetative morphology and pseudospikelets of <italic><tp:taxon-name><tp:taxon-name-part taxon-name-part-type="genus" reg="Bambusa">B.</tp:taxon-name-part><tp:taxon-name-part taxon-name-part-type="species" reg="subtruncata">subtruncata</tp:taxon-name-part></tp:taxon-name></italic><bold>A</bold> clump <bold>B</bold> culms internode <bold>C</bold> branch complement <bold>D</bold> primary branch bud <bold>E</bold> pseudospikelet <bold>F</bold> culm leaf (abaxial view) <bold>G</bold> culm leaf (adaxial view) <bold>H</bold> the distal part of a leafy branch (upper side) <bold>I</bold> the distal part of a leafy branch (lower side).</p></caption><graphic xmlns:xlink="http://www.w3.org/1999/xlink" xlink:href="phytokeys-213-143_article-95614__-g007.jpg" position="float" orientation="portrait" xlink:type="simple" id="oo_770485.jpg"><uri content-type="original_file" xlink:type="simple">https://binary.pensoft.net/fig/770485</uri></graphic></fig><fig id="F8" position="float" orientation="portrait"><object-id xmlns:xlink="http://www.w3.org/1999/xlink" content-type="doi" xlink:type="simple">10.3897/phytokeys.213.95614.figure8</object-id><object-id xmlns:xlink="http://www.w3.org/1999/xlink" content-type="arpha" xlink:type="simple">3FE468AB-93C3-5B5F-81E1-837FAD46C4FF</object-id><label>Figure 8.</label><caption><p>Floral morphology of <italic><tp:taxon-name><tp:taxon-name-part taxon-name-part-type="genus" reg="Bambusa">B.</tp:taxon-name-part><tp:taxon-name-part taxon-name-part-type="species" reg="subtruncata">subtruncata</tp:taxon-name-part></tp:taxon-name></italic><bold>A</bold> pseudospikelet <bold>B</bold> prophyll (abaxial view) <bold>C</bold> rachilla segment <bold>D</bold> empty bract (adaxial view) <bold>E</bold> empty bract (abaxial view) <bold>F</bold> lemma (adaxial view) <bold>G</bold> palea showing margins <bold>H</bold> back of palea <bold>I</bold> pistil <bold>J</bold> lodicules <bold>K</bold> stamen. Drawn by Ding-Han Cui.</p></caption><graphic xmlns:xlink="http://www.w3.org/1999/xlink" xlink:href="phytokeys-213-143_article-95614__-g008.jpg" position="float" orientation="portrait" xlink:type="simple" id="oo_770486.jpg"><uri content-type="original_file" xlink:type="simple">https://binary.pensoft.net/fig/770486</uri></graphic></fig></tp:treatment-sec><tp:treatment-sec sec-type="notes" id="SECID0ETWAE"><title>Note.</title><p>After the comparison of floral characters between this species and a very similar congener, <italic><tp:taxon-name><tp:taxon-name-part taxon-name-part-type="genus" reg="Bambusa">Bambusa</tp:taxon-name-part><tp:taxon-name-part taxon-name-part-type="species" reg="tuldoides">tuldoides</tp:taxon-name-part></tp:taxon-name></italic> Munro, the following differences were found: <italic><tp:taxon-name><tp:taxon-name-part taxon-name-part-type="genus" reg="Bambusa">B.</tp:taxon-name-part><tp:taxon-name-part taxon-name-part-type="species" reg="subtruncata">subtruncata</tp:taxon-name-part></tp:taxon-name></italic> has a flat rachilla segment apex (versus inflated), 4–5 bracts (versus 2), no glumes (versus usually just 1), an acute lemma apex (versus obtuse) and 2 veins on each side of the palea (versus 4 veins).</p></tp:treatment-sec></tp:taxon-treatment>
